# Supplementary material for: CRISPR/Cas9-Mediated Allele-Specific Disruption of a Dominant COL6A1 Pathogenic Variant Improves Collagen VI Network in Patient Fibroblasts
Source: Int J Mol Sci. 2022 Apr 16;23(8):4410. doi: 10.3390/ijms23084410 (PMC9025481; doi:10.3390/ijms23084410)
Supplement: Supplementary file 1 [file ijms-23-04410-s001.zip]

Archive with 7 entries (6 files):
- VIDEOS/
- VIDEOS/SJD18_F006_HyV_P7_01_Control.avi
- VIDEOS/Supplementary Video Patient 1 cRNA 2.avi
- VIDEOS/Supplementary Video Patient 1 crRNA 1.avi
- VIDEOS/Supplementary Video Patient 1 Untreated.avi
- Figure Supplementary 1.pdf
- Figure Supplementary 2.pdf
